# Supplementary material for: The Use of Cerebellar Hypoperfusion Assessment in the Differential Diagnosis of Multiple System Atrophy with Parkinsonism and Progressive Supranuclear Palsy-Parkinsonism Predominant
Source: Diagnostics (Basel). 2022 Dec 2;12(12):3022. doi: 10.3390/diagnostics12123022 (PMC9776891; doi:10.3390/diagnostics12123022)
Supplement: Supplementary file 1 [file diagnostics-12-03022-s001.zip]

Archive with 4 entries (4 files):
- Figure S1. Analyzed ROIs.jpg
- Figure S2. Analyzed ROIs  cont..jpg
- Figure S3.  Analyzed ROIs  cont..jpg
- Figure S4. Analyzed ROIs  cont..jpg
